# Supplementary material for: The peristomial plates of ophiuroids (Echinodermata: Ophiuroidea) highlight an incongruence between morphology and proposed phylogenies
Source: PLoS One. 2018 Aug 9;13(8):e0202046. doi: 10.1371/journal.pone.0202046 (PMC6084971; doi:10.1371/journal.pone.0202046)
Supplement: S1 Table — Binomials and authorities in accordance with Stöhr et al. (2018) and family affiliations in accordance with O’Hara et al. (2018). (XLSX) [file pone.0202046.s001.xlsx]

## Sheet: Sheet1
S1 Table
FAMILY AND SPECIES	AUTHORITY	LOCATION
Ophiotrichidae
Macrophiothrix propinqua	(Lyman, 1861)	Aldabra, Seychelles, Indian Ocean
Ophiothrix fragilis	(Abildgaard in O.F. Müller, 1789)	Fairlie Channel, Firth of Clyde, Scotland
Ophiothrix oerstedii	Lütken, 1856	Discovery Bay, St. Ann, Jamaica
Ophiothrix rathbuni	Ludwig, 1882	Venezuela (no locality information)
Ophiopholidae
Ophiopholis aculeata	(Linnaeus, 1767)	Fairlie Channel, Firth of Clyde, Scotland
Ophiactidae
Ophiactis balli	(W. Thompson, 1840)	Rockall Trough, NE Atlantic Ocean
Ophiactis savignyi	(Müller & Troschel, 1842)	Montego Bay, Jamaica
Amphiuridae
Acrocnida brachiata	(Montagu, 1804)	Tomont End, Isle of Cumbrae, Scotland
Amphipholis kochii	Lütken, 1872	Livadiya, Peter the Great Bay, Russian Far East
Amphipholis squamata	(Delle Chiaje, 1828)	White Bay, Isle of Cumbrae, Scotland
Amphiura chiajei	Forbes, 1843	Millport Bay, Isle of Cumbrae, Scotland
Amphiura filiformis	(O.F. Müller, 1776)	Loch Riddon, Argyll, Scotland
Amphilepididae
Amphilepis ingolfiana	Mortensen, 1933	Rockall Trough, NE Atlantic Ocean
Ophiopsilidae
Ophiopsila aranea	Forbes, 1843	Banyuls-sur-Mer, France
Ophionereididae
Ophiochiton ternispinus	Lyman, 1883	Rockall Trough, NE Atlantic Ocean
Ophionereis reticulata	(Say, 1825)	Discovery Bay, St. Ann, Jamaica
Hemieuryalidae
Ophioplocus esmarki	Lyman, 1874	San Miguel Island, California, U.S.A.
Ophioplocus januarii	(Lütken, 1856)	Playa Villarino, Golfo San José, Patagonia, Argentina
Ophiolepididae
Ophiolepis impressa	Lütken, 1859	Discovery Bay, St. Ann, Jamaica
Ophiolepis paucispina	(Say, 1825)	Discovery Bay, St. Ann, Jamaica
Ophiacanthidae
Ophiacantha bidentata	(Bruzelius, 1805)	Rockall Trough, NE Atlantic Ocean
Ophiolimna bairdi	(Lyman, 1883)	Rockall Trough, NE Atlantic Ocean
Ophiopteridae
Ophiopteris antipodum	E. A. Smith, 1877	Matapouri, Northland, New Zealand
Ophiopteris papillosa	(Lyman, 1875)	La Jolla, California, U.S.A.
Ophiotomidae
Ophiocomina nigra	(Abildgaard in O.F. Müller, 1789)	White Bay, Isle of Cumbrae, Scotland
Ophiocamacidae
Ophiocamax hystrix	Lyman, 1878	Chub Cay, Bahamas
Ophiomyxidae
Ophiomyxa flaccida	(Say, 1825)	Discovery Bay, St. Ann, Jamaica
Ophiodermatidae
Ophiarachnella septemspinosa	(Müller & Troschel, 1842)	Aldabra, Seychelles, Indian Ocean
Ophioderma appressa	(Say, 1825)	Discovery Bay, St. Ann, Jamaica
Ophioderma longicauda	(Bruzelius, 1805)	Ligurian Coast, Italy
Ophiocomidae
Ophiarthrum elegans	Peters, 1851	Aldabra, Seychelles, Indian Ocean
Ophiocoma doederleini	de Loriol, 1899	Aldabra, Seychelles, Indian Ocean
Ophiocoma erinaceus	Müller & Troschel, 1842	Aldabra, Seychelles, Indian Ocean
Ophiocoma pumila	Lütken, 1856	Discovery Bay, St. Ann, Jamaica
Ophiocomella ophiactoides	(H.L. Clark, 1900)	Discovery Bay, St. Ann, Jamaica
Ophiomastix caryophyllata	Lütken, 1869	Aldabra, Seychelles, Indian Ocean
Ophiomastix venosa	Peters, 1851	Aldabra, Seychelles, Indian Ocean
Ophioscolecidae
Ophiosyzygus disacanthus	H.L. Clark, 1911	Chub Cay, Bahamas
Ophiopyrgidae
Ophioperla koehleri	(Bell, 1908)	Cumberland Bay, South Georgia
Ophiuridae
Ophiocten gracilis	(Sars G.O., 1871)	Rockall Trough, NE Atlantic Ocean
Ophionotus hexactis	(E. A. Smith, 1876)	Cumberland Bay, South Georgia
Ophionotus victoriae	Bell, 1902	Stonington Island, Antarctic Peninsula
Ophiura albida	Forbes, 1839	Fairlie Channel, Firth of Clyde, Scotland
Ophiura ophiura	(Linnaeus, 1758)	Cumbrae Basin, Firth of Clyde, Scotland
Ophiomusaidae
Ophiomusa lymani	(Wyville-Thomson, 1873)	Rockall Trough, NE Atlantic Ocean
Gorgonocephalidae
Astrophyton muricatum	(Lamarck, 1816)	Discovery Bay, St. Ann, Jamaica
Astrotoma agassizi	Lyman, 1875	Cumberland Bay, South Georgia
Incertae sedis
Ophioblenna antillensis	Lütken, 1859	Discovery Bay, St. Ann, Jamaica
