# Supplementary material for: The peristomial plates of ophiuroids (Echinodermata: Ophiuroidea) highlight an incongruence between morphology and proposed phylogenies
Source: PLoS One. 2018 Aug 9;13(8):e0202046. doi: 10.1371/journal.pone.0202046 (PMC6084971; doi:10.1371/journal.pone.0202046)
Supplement: S2 Table — Binomials and authorities in accordance with Stöhr et al. (2018) and family affiliations in accordance with O’Hara et al. (2018). DD, disc diameter; n, number of peristomial plates from which measurements were taken; RL, relative length; RW, relative width. Where n>1, the values for RL and RW are means. For all species except Ophiocomina nigra one adult animal was examined; in the case of O. nigra, the mean values for RL and RW were derived from four animals all with disc diameter 11 mm. (XLSX) [file pone.0202046.s002.xlsx]

## Sheet: Sheet1
S2 Table
FAMILY AND SPECIES	AUTHORITY	DD (mm)	n	RW	RL	ORIENTATION	FRAGMENTATION
Ophiotrichidae
Macrophiothrix propinqua	(Lyman, 1861)	9	1	1.06897	0.551724	Inclined	Single
Ophiothrix fragilis	(Abildgaard in O.F. Müller, 1789)	18	1	1.66667	0.833333	Inclined	Single
Ophiothrix oerstedii	Lütken, 1856	11	1	1.37931	0.965517	Inclined	Single
Ophiothrix rathbuni	Ludwig, 1882	18	1	1.75	0.775	Inclined	Single
Ophiopholidae
Ophiopholis aculeata	(Linnaeus, 1767)	12	1	1.38889	0.555556	Inclined	Single
Ophiactidae
Ophiactis balli	(W. Thompson, 1840)	5.5	1	1.85714	0.642857	Inclined	Single
Ophiactis savignyi	(Müller & Troschel, 1842)	4	1	1	0.833333	Inclined	Single
Amphiuridae
Acrocnida brachiata	(Montagu, 1804)	13	1	1.40741	0.555556	Inclined	Single
Amphipholis kochii	Lütken, 1872	6	3	1.57	0.51	Inclined	Two parts
Amphipholis squamata	(Delle Chiaje, 1828)	4	1	1.3	0.65	Inclined	Single
Amphiura chiajei	Forbes, 1843	9	1	1.4	0.7	Inclined	Single
Amphiura filiformis	(O.F. Müller, 1776)	7	1	1.46667	1	Inclined	Single
Amphilepididae
Amphilepis ingolfiana	Mortensen, 1933	9	1	2.05263	0.789474	Horizontal	Two parts
Ophiopsilidae
Ophiopsila aranea	Forbes, 1843	8	1	1.93	0.75	Horizontal	Two parts
Ophionereididae
Ophiochiton ternispinus	Lyman, 1883	11	1	2.57143	1.37143	Horizontal	Three parts: proximal paired + distal unpaired
Ophionereis reticulata	(Say, 1825)	22	1	1.375	0.5625	Horizontal	Three parts: proximal paired + distal unpaired
Hemieuryalidae
Ophioplocus esmarki	Lyman, 1874	19	3	2.45	1.17	Horizontal	Two parts
Ophioplocus januarii	(Lütken, 1856)	18	2	1.18	0.41	Inclined	Two parts
Ophiolepididae
Ophiolepis impressa	Lütken, 1859	14	5	2.64524	1.50619	Horizontal	Two parts + variable no. of small, overlapping plates
Ophiolepis paucispina	(Say, 1825)	4	1	1.85714	2	Horizontal	Three parts: proximal paired + distal unpaired
Ophiacanthidae
Ophiacantha bidentata	(Bruzelius, 1805)	8	1	3.78571	1.71429	Horizontal	Two parts
Ophiolimna bairdi	(Lyman, 1883)	7	3	2.79902	1.34804	Horizontal	Two parts
Ophiopteridae
Ophiopteris antipodum	E. A. Smith, 1877	19	1	1.91667	0.958333	Horizontal	Two parts
Ophiopteris papillosa	(Lyman, 1875)	16	2	2.45588	0.651654	Horizontal	Two parts
Ophiotomidae
Ophiocomina nigra	(Abildgaard in O.F. Müller, 1789)	11	20	2.99	1.36	Horizontal	Two parts; rarely + distal unpaired
Ophiocamacidae
Ophiocamax hystrix	Lyman, 1878	11	1	2.08	1.24	Horizontal	Two parts
Ophiomyxidae
Ophiomyxa flaccida	(Say, 1825)	24	2	3.80769	1.67308	Horizontal	Two parts + two small, loose distal plates
Ophiodermatidae
Ophiarachnella septemspinosa	(Müller & Troschel, 1842)	24	2	2.46316	1.17961	Horizontal	Three parts: proximal paired + distal unpaired
Ophioderma appressa	(Say, 1825)	15	2	4.24561	2.2193	Horizontal	Three parts: proximal paired + distal unpaired
Ophioderma longicauda	(Bruzelius, 1805)	18	3	2.83037	1.7554	Horizontal	Three parts: proximal paired + distal unpaired
Ophiocomidae
Ophiarthrum elegans	Peters, 1851	20	1	1.80435	0.478261	Inclined	Two parts
Ophiocoma doederleini	de Loriol, 1899	22	1	1.70492	0.327869	Inclined	Two parts
Ophiocoma erinaceus	Müller & Troschel, 1842	20	1	1.73077	0.576923	Inclined	Two parts
Ophiocoma pumila	Lütken, 1856	16	2	1.8125	0.425	Inclined	Two parts
Ophiocomella ophiactoides	(H.L. Clark, 1900)	2.5	1	2.35	1.05	Horizontal	Two parts
Ophiomastix caryophyllata	Lütken, 1869	12	1	1.78788	0.545455	Inclined	Two parts + two small, loose distal plates
Ophiomastix venosa	Peters, 1851	26	1	1.6	0.6	Inclined	Three parts: proximal unpaired + distal paired
Ophioscolecidae
Ophiosyzygus disacanthus	H.L. Clark, 1911	28	1	3.62	2.33	Horizontal	Three parts
Ophiopyrgidae
Ophioperla koehleri	(Bell, 1908)	20	1	2.94118	1.26471	Horizontal	Three parts: proximal paired + distal unpaired
Ophiuridae
Ophiocten gracilis	(Sars G.O., 1871)	8	1	2.35294	1.35294	Horizontal	Single
Ophionotus hexactis	(E. A. Smith, 1876)	22	2	2.52778	1.24346	Horizontal	Single
Ophionotus victoriae	Bell, 1902	28	1	4.18182	1.81818	Horizontal	Single
Ophiura albida	Forbes, 1839	10	1	2.3125	1.4375	Horizontal	Single
Ophiura ophiura	(Linnaeus, 1758)	25	3	1.88755	1.21405	Horizontal	Three or more imbricating parts
Ophiomusaidae
Ophiomusa lymani	(Wyville-Thomson, 1873)	30	1	5.11111	1.72222	Horizontal	Single
Gorgonocephalidae
Astrophyton muricatum	(Lamarck, 1816)	9	5	3.80733	2.13571	Horizontal	Single. Proximal portion horizontal; distal portion curves orally
Astrotoma agassizi	Lyman, 1875	50	1	4.87	3.11	Horizontal	Four parts. Proximal (main) part horizontal; distal parts curve orally
Incertae sedis
Ophioblenna antillensis	Lütken, 1859	9	1	4.66667	2.33333	Horizontal	Two parts
