# Supplementary material for: The peristomial plates of ophiuroids (Echinodermata: Ophiuroidea) highlight an incongruence between morphology and proposed phylogenies
Source: PLoS One. 2018 Aug 9;13(8):e0202046. doi: 10.1371/journal.pone.0202046 (PMC6084971; doi:10.1371/journal.pone.0202046)
Supplement: S3 Table — Binomials and authorities updated in accordance with Stöhr et al. (2018) and family affiliations in accordance with O’Hara et al. (2018). Information on only adult animals is included. *Because, according to Matsumoto (1917), Histampica umbonata lacks dental plates and because no dental plates are visible in Lyman’s illustration of Ophiothamnus vicarius (Lyman 1882: Pl. LXII, Fig 1), the width of the distal tooth base was used an approximate substitute for dental plate width. (XLSX) [file pone.0202046.s003.xlsx]

## Sheet: Sheet1
S3 Table
FAMILY AND SPECIES	AUTHORITY	RW	RL	ORIENTATION	FRAGMENTATION	SOURCE
Ophiothamnidae
Histampica umbonata*	Matsumoto, 1915	2.92857	1.14286	Horizontal	Single.	Matsumoto 1917
Ophiothamnus vicarius*	Lyman, 1869	4	1.6	Horizontal	Three parts: Proximal paired + distal unpaired.	Lyman 1882
Amphilimnidae
Amphilimna multispina	Koehler, 1922	3	1.05263	Horizontal	Two parts.	Liao 1983
Amphilimna polyacantha	Liao, 1983	3.97644	1.62003	Horizontal	Three parts: proximal paired + distal unpaired	Liao 1983
Ophioleucidae
Ophioleuce seminudum	Koehler, 1904	6.6	2	Horizontal	Three parts: central unpaired + lateral paired.	Matsumoto 1917
Ophiopyren longispinus	Lyman, 1878	9.14286	2.5	Horizontal	Two parts.	Lyman 1882
Ophiostriatus striatus	(Mortensen, 1933)	7.5	2.75	Horizontal	Two parts.	Madsen 1983
Ophiernidae
Ophiernus vallincola	Lyman, 1878	1.95238	1.14286	Horizontal	Single.	Lyman 1882
Ophiopezidae
Ophiopeza fallax	Lyman, 1878	4.16667	2.91667	Horizontal	Two parts.	Lyman 1882
Ophiosphalmidae
Ophiolipus agassizii	Lyman, 1878	1.4	0.8	Horizontal	Two parts.	Lyman 1882
Ophiomusium trychnum	H.L. Clark, 1911	4	1.6	Horizontal	Two parts.	Matsumoto 1917
Ophiosphalma cancellatum	(Lyman, 1878)	7.25	3	Horizontal	Two parts.	Matsumoto 1917
Euryalidae
Ophiocreas japonicus	Koehler, 1907	3.125	1.625	Horizontal	Single.	Matsumoto 1917
Asteronychidae
Asteronyx loveni	Müller & Troschel, 1842	3.7	1.7	Horizontal	Single.	Matsumoto 1917
