# Supplementary material for: The peristomial plates of ophiuroids (Echinodermata: Ophiuroidea) highlight an incongruence between morphology and proposed phylogenies
Source: PLoS One. 2018 Aug 9;13(8):e0202046. doi: 10.1371/journal.pone.0202046 (PMC6084971; doi:10.1371/journal.pone.0202046)
Supplement: S4 Table — Binomials and authorities updated in accordance with Stöhr et al. (2018) and family affiliations in accordance with O’Hara et al. (2018). Information on only adult animals is included. *The orientation of the PEPs is ambiguous in Matsumoto’s illustrations of Ophiothela danae and Ophiactis profundi (Matsumoto 1917: Pl. IV, Fig 8 and Pl. III, Fig 9 respectively). (XLSX) [file pone.0202046.s004.xlsx]

## Sheet: Sheet1
S4 Table
FAMILY AND SPECIES	AUTHORITY	RW	RL	ORIENTATION	FRAGMENTATION	SOURCE
Ophiotrichidae
Macrophiothrix nereidina	(Lamarck, 1816)	1.25	?	Inclined	Single	Matsumoto 1917
Ophiothela danae	Verrill, 1869	1.16667	?	?*	Single	Matsumoto 1917
Ophiothrix koreana	Duncan, 1879	2	?	Inclined	Single	Matsumoto 1917
Ophiactidae
Ophiactis profundi	Lütken & Mortensen, 1899	1.08333	?	?*	Single	Matsumoto 1917
Amphiuridae
Amphioplus ancistrotus	(H.L. Clark, 1911)	1.57143	?	Inclined	Single	Matsumoto 1917
Amphioplus japonicus	(Matsumoto, 1915)	1	?	Inclined	Single	Matsumoto 1917
Amphiura trachydisca	H.L. Clark, 1911	2	?	Inclined	Two or three parts	Matsumoto 1917
Amphiura vadicola	Matsumoto, 1915	1.07692	?	Inclined	Two parts	Matsumoto 1917
Ophiocentrus verticillatus	(Döderlein, 1896)	1.53333	?	Inclined	Two parts	Matsumoto 1917
Amphilepididae
Amphilepis norvegica	(Ljungman, 1865)	2.5	0.666667	Horizontal	Single	Lyman 1882
Ophiopsilidae
Ophiopsila riisei	Lütken, 1859	1.5625	0.5	Horizontal	Two parts	Matsumoto 1917
Ophionereididae
Ophiochiton fastigatus	Lyman, 1878	3.27273	1.36364	Horizontal	Three parts	Matsumoto 1917
Ophiodoris pericalles	H.L. Clark, 1911	3.125	1.25	Horizontal	Two parts	Matsumoto 1917
Ophionereis annulata	(Le Conte, 1851)	2.46154	0.923077	Horizontal	Two parts	Matsumoto 1917
Ophionereis dubia	(Müller & Troschel, 1842)	2.4	1	Horizontal	Three parts	Matsumoto 1917
Ophioplax lamellosa	Matsumoto, 1915	3.41667	1.25	Horizontal	Three parts	Matsumoto 1917
Ophioplax ljungmani	Lyman, 1875	4.05	1.5	Horizontal	Two parts	Lyman 1882
Hemieuryalidae
Hemieuryale pustulata	v. Martens, 1867	2.84615	2.07692	Horizontal	Single.	Lyman 1882
Ophioplocus imbricatus	(Müller & Troschel, 1842)	2.26667	1.2	Horizontal	Two parts.	Lyman 1882
Ophioplocus japonicus	H.L. Clark, 1911	2.4	1.4	Horizontal	Two parts.	Matsumoto 1917
Ophiozonella longispina	(Clark, 1908)	2.75	1	Horizontal	Two parts.	Matsumoto 1917
Sigsbeia murrhina	Lyman, 1878	1.48148	1.18519	Horizontal	Single.	Lyman 1882
Ophiolepididae
Ophiolepis cincta	Müller & Troschel, 1842	2.48	1.2	Horizontal	Two parts	Lyman 1882
Ophiacanthidae
Ophiacantha cuspidata	Lyman, 1878	3.14286	2.35714	Horizontal	Single	Lyman 1882
Ophiochondrus convolutus	Lyman, 1869	3.47826	1.78261	Horizontal	Single	Lyman 1882
Ophiolebes tuberosus	Matsumoto, 1915	5.71429	2.57143	Horizontal	Single	Matsumoto 1917
Ophiolebes scorteus	Lyman, 1878	4.08333	2.08333	Horizontal	Single	Lyman 1882
Ophiolimna antarctica	(Lyman, 1879)	4.25	1.75	Horizontal	Single	Matsumoto 1917
Ophiomyxidae
Ophiarachna incrassata	(Lamarck, 1816)	5.33333	3	Horizontal	Three parts	Matsumoto 1917
Ophioconis grandisquama	Koehler, 1904	3.14286	1.42857	Horizontal	Three parts	Matsumoto 1917
Ophiomyxa anisacantha	H.L. Clark, 1911	4.18182	2	Horizontal	Three parts	Matsumoto 1917
Ophiomyxa australis	Lütken, 1869	4	1.4	Horizontal	Two parts	Matsumoto 1917
Ophiostiba hidekii	Matsumoto, 1915	5.25	2.25	Horizontal	Two parts	Matsumoto 1917
Ophiurochaeta littoralis	(Koehler, 1913)	3.63636	1.90909	Horizontal	Three parts	Devaney 1974
Ophiurochaeta mixta	(Lyman, 1878)	4.57143	2	Horizontal	Three parts	Matsumoto 1917
Ophiodermatidae
Bathypectinura heros	(Lyman, 1879)	3.88889	1.77778	Horizontal	Three parts	Matsumoto 1917
Ophiarachnella gorgonia	(Müller & Troschel, 1842)	4	2.75	Horizontal	Three parts	Matsumoto 1917
Ophiopaepale goesiana	Ljungman, 1872	3.02222	1.2	Horizontal	Two parts	Lyman 1882
Ophiopsammus anchista	(H.L. Clark, 1911)	4.25	2	Horizontal	Three parts	Matsumoto 1917
Ophiocomidae
Ophiocoma scolopendrina	(Lamarck, 1816)	2.1	?	Inclined	Two parts	Matsumoto 1917
Ophioscolecidae
Ophiohyalus gotoi	Matsumoto, 1915	4.5	1.6	Horizontal	Two or three parts	Matsumoto 1917
Ophiuroconis miliaria	Lyman, 1878	7.33333	1.86667	Horizontal	Single	Lyman 1882
Ophiopyrgidae
Ophioplinthus carinata	(Studer, 1876)	2.91304	0.652174	Horizontal	Two parts	Lyman 1882
Stegophiura sladeni	(Duncan, 1879)	4.16667	1.5	Horizontal	Two parts	Matsumoto 1917
Ophiuridae
Ophiocten sericeum	(Forbes, 1852)	1.84615	0.74359	Horizontal	Single	Lyman 1882
Gorgonocephalidae
Astrocrius sobrinus	(Matsumoto, 1912)	3.16667	2.16667	Horizontal	Single	Matsumoto 1917
Astrogomphus vallatus	Lyman, 1869	3.71429	1.78571	Horizontal	Single	Lyman 1882
