# Supplementary material for: The peristomial plates of ophiuroids (Echinodermata: Ophiuroidea) highlight an incongruence between morphology and proposed phylogenies
Source: PLoS One. 2018 Aug 9;13(8):e0202046. doi: 10.1371/journal.pone.0202046 (PMC6084971; doi:10.1371/journal.pone.0202046)
Supplement: S5 Table — Binomials and authorities in accordance with Stöhr et al. (2018) and family affiliations in accordance with O’Hara et al. (2018). (XLSX) [file pone.0202046.s005.xlsx]

## Sheet: Sheet1
S5 Table
Character	1		Teeth
	2		Dental plate (DEP)
	3		Oral plate: abradial muscle attachment area (AbMAA). Bb, branching interruption; Br, radiating interruption.
	4		Oral plate: adradial muscle attachment area (AdMAA)
	5		Oral plate: adradial articular area
	6		Peristomial plate (PEP)
SPECIES	CHARACTER STATE						SOURCE(S)	NOTES
	1	2	3	4	5	6
Ophiotrichidae
Macrophiothrix longipeda		B	Br	B	B		Murakami 1963
Macrophiothrix nereidina						*	Matsumoto 1917	*PEP is inclined and has 'small' relative width.
Macrophiothrix propinqua	Bi	B				B	Murakami 1963; Wilkie pers. obs.
Ophiogymna elegans		B	Bb	B	B		Murakami 1963
Ophiomaza cacaotica		B	Bb	B	B		Murakami 1963
Ophiothela danae		B	B*	B	B	**	Matsumoto 1917; Murakami 1963; Martynov 2010	*AbMAA is "entire"; **PEP has 'small' relative width; orientation not clear.
Ophiothrix armata		B	Bb	B	B		Murakami 1963
Ophiothrix ciliaris		B	Bb	B	B		Murakami 1963
Ophiothrix exigua		B	Bb	B	B		Murakami 1963
Ophiothrix fragilis	Bi	B	Bb	B	B	B	Stöhr 2012; Stöhr et al. 2012; Wilkie, pers. obs.
Ophiothrix koreana		B	Bb	B	B	*	Matsumoto 1917; Murakami 1963	*PEP is inclined and has 'small' relative width.
Ophiothrix oerstedii	Bi	B				B	Wilkie pers. obs.
Ophiothrix rathbuni	Bi					B	Wilkie pers. obs.
Ophiothrix rudis	Bi						Medeiros-Bergen 1996
Ophiothrix spiculata	Bi						Medeiros-Bergen 1996
Ophiothrix trilineata		B	Bb	B	B		Murakami 1963
Ophiopholidae
Ophiopholis aculeata	Bd	B	Bb	B	B	B	Matsumoto 1917; Thuy & Stöhr 2016; Wilkie, per. obs.	AbMAA of var. japonica "entire" according to Murakami.
Ophiopholis brachyactis		B	B*	B	B		Murakami 1963	*AbMAA is "entire" according to Murakami.
Ophiopholis mirabilis		B	Bb	B	B		Murakami 1963
Ophiactidae
Ophiactis abyssicola		B	B				Martynov 2010; Stöhr 2012	AbMAA has no interruption.
Ophiactis asperula	Bd	B	B	B	B		Bartsch 1982; Brogger et al. 2015	AbMAA has no interruption
Ophiactis balli	Bi	B	B	B	B	B	Wilkie pers. obs.	AbMAA has no interruption
Ophiactis hemiteles		B	B	B	B		Murakami 1963	AbMAA "entire" according to Murakami.
Ophiactis macrolepidota		B	Bb	B	B		Murakami 1963
Ophiactis modesta		B	Bb	B	B		Murakami 1963
Ophiactis profundi						*	Matsumoto 1917	*PEP appears to be horizontal and has 'small' relative width.
Ophiactis savignyi	Bi	B	Bb	B	B	B	Murakami 1963; Thuy & Stöhr 2016; Wilkie, pers. obs.
Ophiothamnidae
Histampica duplicata		A					Martynov 2010
Histampica umbonata						A	Matsumoto 1917
Ophiothamnus biocal	A						O'Hara & Stöhr 2006
Ophiothamnus venustus		A	A	A	A		Murakami 1963
Ophiothamnus vicarius						A	Lyman 1882
Amphiuridae
Acrocnida brachiata	Bd	B	Bb	B	B	B	Stöhr & Muths 2009; Wilkie pers. obs.
Acrocnida spatulispina		B	Bb	B	B		Stöhr & Muths 2009; Stöhr 2012
Amphinephthys crossota			Bb	B	B		Murakami 1963
Amphioplus ancistrotus						*	Matsumoto 1917	*PEP inclined and with small relative width.
Amphioplus asterictus			Bb	B	B		Murakami 1963
Amphioplus iuxtus		B	Br	B	B		Murakami 1963
Amphioplus japonicus		B	Bb	B	B	*	Matsumoto 1917; Murakami 1963	*PEP inclined and with small relative width.
Amphioplus laevis		B	Bb	B	B		Murakami 1963
Amphioplus macraspis		B	Bb	B	B		Murakami 1963
Amphioplus platyacanthus		B	Bb	B	B		Murakami 1963
Amphioplus trichoides		B	Bb	B	B		Murakami 1963
Amphipholis kochii	Bi	B	Bb	B	B	B	Murakami 1963; Martynov 2010; Wilkie pers. obs.
Amphipholis sobrina			B	B	B		Murakami 1963	AbMAA has no interruption
Amphipholis squamata	Bi	B	Bb	B	B	B	Murakami 1963; Medeiros-Bergen 1996; Berecoechea 2014; Wilkie, pers. obs.
Amphipholis tetracantha			Bb	B	B		Murakami 1963
Amphipholizona delicata	Bi						Gondim et al. 2016	No other IF characters are shown in figures.
Amphiura aestuarii		B	Bb	B	B		Murakami 1963
Amphiura arcystata		B	Bb	B	B		Murakami 1963
Amphiura chiajei	Bd	B	Bb	B	B	B	Stöhr & Muths 2009; Stöhr et al. 2012; Thuy & Stöhr 2016; Wilkie pers. obs.
Amphiura duncani		B	Bb	B	B		Murakami 1963
Amphiura eugeniae	Bi	B	Bb	B	B		Berecoechea 2014
Amphiura filiformis	Bi	B	Bb	B	B	B	Stöhr & Muths 2009; Stöhr 2012; Wilkie pers. obs.
Amphiura magellanica	Bi	B	Bb	B	B		Berecoechea 2014
Amphiura octacantha		B	Bb	B	B		Murakami 1963
Amphiura pachybactra		B	Bb	B	B		Murakami 1963
Amphiura princeps	Bi	B	Bbr*	B	B		Berecoechea 2014	AbMAA interruption is basically branching but has short radiations in dorsal region.
Amphiura trachydisca		B	Bb	B	B	*	Matsumoto 1917; Murakami 1963	*PEP inclined and with small relative width.
Amphiura vadicola						*	Matsumoto 1917	*PEP inclined and with small relative width.
Dougaloplus acanthinus		B	Bb	B	B		Murakami 1963
Ophiocentrus vertillatus						*	Matsumoto 1917	*PEP inclined and with small relative width.
Ophiodaphne impellera	Bi						O'Hara & Harding 2015
Ophiophragmus pulcher	Bi						Medeiros-Bergen 1996
Amphilepididae
Amphilepis ingolfiana	A*	B**	A	A	A	A	Wilkie pers. obs.	*Teeth have central imperforate cusp. **DEP has single aboral perforation.
Amphilepis norvegica		A				A	Lyman 1882; Clark 1970
Amphilepis patens		A					Martynov 2010
Ophiopsilidae
Ophiopsila aranea	Bi	B	Bb	B	B	A	Wilkie pers. obs.
Ophiopsila bispinosa		B	A	B	B		Martynov 2010
Ophiopsila guineensis		B	B	B	B		Wilkie 1980	AbMAA interruption status not recorded.
Ophiopsila riisei						A	Matsumoto 1917
Ophiopsila squamifera		B	Bb	B			Murakami 1963	No illustration; text description only.
Ophionereididae
Ophiochiton fastigatus		A	A	A	A	A	Matsumoto 1917; Murakami 1963
Ophiochiton ternispinus	A	A	A	A	A	A	Wilkie pers. obs.
Ophiodoris malignus		A		A	A		Thuy & Stöhr 2016
Ophiodoris pericalles						A	Matsumoto 1917
Ophionereis annulata	Bi					A	Matsumoto 1917; Medeiros-Bergen 1996
Ophionereis degeneri		B	B	B	B		Stöhr 2011	AbMAA interruption status not clear (though Stöhr states it is "smooth").
Ophionereis dubia		B	A*	B	B	A	Matsumoto 1917; Murakami 1963	*AbMAA does not project distally or dorsally and has no interruption
Ophionereis olivacea						A	Gondim et al. 2013
Ophionereis porrecta		B	B	B	B		Murakami 1963; Stöhr 2011	AbMAA without interruption
Ophionereis reticulata	Bi	B	Bb	B	B	A	Medeiros-Bergen 1996; Wilkie pers. obs.	AbMAA has distinct branching interruption
Ophionereis schayeri		B					Martynov 2010
Ophionereis sykesi	Bi						O'Hara & Harding 2015
Ophionereis thryptica		B					Murakami 1963
Ophionereis variegata		B	B	B	B		Murakami 1963	AbMAA has "weak distal wing" and no interruption
Ophioplax lamellosa		A	A	A	A	A	Matsumoto 1917; Murakami 1963
Ophioplax ljungmani						A	Lyman 1882
Amphilimnidae
Amphilimna multispina	Bd	A	A	A	A	A	Liao 1983; Martynov 2010	AdMAA in all three Amphilimna spp. extends full height of OP.
Amphilimna olivacea		A	A	A	A	*	Thomas 1967; Martynov 2010	*PEPs are "large" according to Thomas; AdMAA has dorsally projecting spoon in Martynov but not in Thomas.
Amphilimna polyacantha		A	A	A	A	A	Liao 1983
Hemieuryalidae
Actinozonella texturata		A	A	A	A		Murakami 1963; Stöhr 2011	DEP ventralmost articular depression is perforated, but not dorsalmost.
Hemieuryale pustulata		A	A	A	A	A	Murakami 1963; Gondim et al. 2015
Ophioplocus esmarki	A	A	A	A	A	A	Medeiros-Bergen 1996; Wilkie pers. obs.
Ophioplocus imbricatus	A	A	A	A	A	A	Murakami 1963; Wilkie, pers. obs.
Ophioplocus januarii	Bd	B	Bb	B	B	B	Murakami 1963; Bartsch 1982; Brogger 2010; Wilkie pers. obs.
Ophioplocus japonicus		A	A	A	A	A	Matsumoto 1917; Murakami 1963	AdMAA projects dorsally and expands at dorsal end, but does not have a very narrow 'handle'.
Ophiozonella alba		B					Martynov 2010
Ophiozonella longispina		B	A	A	A	A	Matsumoto 1917; Murakami 1963	AdMAA projects dorsally and expands at dorsal end, but does not have a very narrow 'handle'.
Ophiozonella oedilepis		B					Murakami 1963
Ophiozonella stellamaris		B					Stöhr & Martynov 2016
Ophiozonoida leucus		A	A	A	A		Murakami 1963
Sigsbeia murrhina						A	Lyman 1882
Ophiolepididae
Ophiolepis cardioplax		B*	A	A	A		Murakami 1963	*Dorsalmost depression is "an imperfect foramen".
Ophiolepis cincta		A	A	A	A	A	Lyman 1882; Murakami 1963
Ophiolepis elegans		B					Martynov 2010	Two dorsalmost depressions are perforate; 2nd from top has vestigial septum.
Ophiolepis impressa	A	A	A	A	A	A	Wilkie pers. obs.
Ophiolepis paucispina	A	A	A	A	A	A	Wilkie pers. obs.	DEP definitely has no perforate articular depressions.
Ophiolepis superba		A	A	A	A		Murakami 1963
Ophioleucidae
Ophioleuce seminudum		A	A	A	A	A	Matsumoto 1917; Murakami 1963
Ophiopyren longispinus						A	Lyman 1882
Ophiostriatus striatus						A	Madsen 1983
Ophiostriatus sp.		A					Martynov 2010
Ophiernidae
Ophiernus vallincola		A				A	Lyman 1882; Martynov 2010
Ophiacanthidae
Ophiacantha abyssicola		A	A	A	A		Bartsch 1987
Ophiacantha acanthinotata		A	A	A	A		Murakami 1963
Ophiacantha bidentata	A	A	A	A	A	A	Martynov 2010; Stöhr et al. 2012; Wilkie pers. obs.
Ophiacantha cuspidata						A	Lyman 1882
Ophiacantha densispina		A	A	A	A		Bartsch 1982
Ophiacantha kokusai	A	A					Martynov et al. 2015
Ophiacantha pentagona		A					Murakami 1963
Ophiacantha rhachophora	A	A	A	A	A		Murakami 1963; Martynov et al. 2015
Ophiacantha vivipara	A	A	A	A	A		Bartsch 1982; Berecoechea 2014; Brogger et al. 2015
Ophiochondrus convolutus						A	Lyman 1882
Ophiochondrus stelliger	A	A*	A	A	A		Berecoechea 2014	*Dorsalmost depression appears to be perforating but is not divided by a septum.
Ophiolebes tuberosus						A	Matsumoto 1917
Ophiolebes scorteus						A	Lyman 1882
Ophiolimna antarctica		A	A	A	A	A	Matsumoto 1917; Martynov 2010
Ophiolimna bairdi	A	A		A	A	A	Martynov 2010; Wilkie pers. obs.
Ophiolimna diastata		A	A	A	A		Murakami 1963
Ophiomitrella conferta		A	A	A	A		Bartsch 1982
Ophiomitrella stellifera		A	A	A	A		Murakami 1963
Ophiomitrella tenuis		A	A	A	A		Murakami 1963
Ophiomoeris nodosa		A	A	A	A		Murakami 1963
Ophiomoeris obstricta		A					Martynov 2010
Ophiophthalmus cataleimmoidus		A	A	A	A		Murakami 1963
Ophiophthalmus normani		A	A	A	A		Murakami 1963
Ophioplinthaca rudis		A	A	A	A		Okanishi 2017
Clarkcomidae
Clarkcoma australis	A	A	A	A	A		Clark 1928; Baker & Devaney 1981
Clarkcoma bollonsi	Bi	B	Bb	A	B		Devaney 1970
Clarkcoma canaliculata	Bi	B	Bb	A			Devaney 1970
Ophiopteridae
Ophiopteris antipodum	*	B	Bb	A	B	A	Wilkie pers. obs.	*Devaney (1970) implies that both Ophiopteris spp. have type A teeth.
Ophiopteris papillosa	A	B	B*	A	B	A	Wilkie 1980, pers. obs.; Medeiros-Bergen 1996	*AbMAA lacks interruption
Ophiotomidae
Ophiocomina nigra	A	A	A	A	A	A	Wilkie 1980; Wilkie, pers. obs.
Ophiopristis mitsuii		A	A	A	A		Murakami 1963
Ophiotoma alberti	A	A					Martynov 2010
Ophiotoma assimilis		A					Martynov 2010
Ophiotreta larissae		A					Martynov 2010
Ophiotreta stimulea		A	A	A	A		Murakami 1963
Ophiotreta valenciennesi		A	A	A	A		Murakami 1963
Ophiocamacidae
Ophiocamax dominans		A	A	A	A		Murakami 1963; Bartsch 1987
Ophiocamax hystrix	A	A	A	A	A	A	Wilkie pers. obs.
Ophiocamax vitrea		A	A	A	A		Murakami 1963; Martynov 2010
Ophiobyrsidae
Ophiomyxidae
Ophiarachna incrassata		A				A	Matsumoto 1917; Murakami 1963; Thuy & Stöhr 2016
Ophiarachna ohshimai		A					Murakami 1963
Ophioconis cincta	Bi*	A	A**	A***	A		Koehler 1905; Murakami 1963	*Edge of teeth denticulate; **AbMAA quite large; ***AdMAA approaches B-type, but has prominent oral portion and 'handle' is not very narrow. Oral plates short.
Ophioconis cupida	Bi*	A	A**	A***	A		Koehler 1905; Murakami 1963; Olbers et al. 2015	*Edge of teeth denticulate; **AbMAA quite large; ***AdMAA approaches B-type, but has prominent oral portion and 'handle' is not very narrow. Oral plates short.
Ophioconis grandisquama	Bi*	A				A	Koehler 1904; Matsumoto 1917	*Edge of teeth NOT denticulate.
Ophioconis opacum	Bi*						Clark 1928	*Some teeth have denticulate edge.
Ophioconis permixta	Bi*						Koehler 1905	*Edge of teeth denticulate.
Ophioconis vivipara	Bi*	A					Mortensen 1925; Martynov 2010	*Edge of teeth NOT denticulate.
Ophiomyxa anisacantha						A	Matsumoto 1917
Ophiomyxa australis						A	Matsumoto 1917; Murakami 1963
Ophiomyxa flaccida	Ai*					A	Medeiros-Bergen 1996; Wilkie pers. obs.	*Proximal edge of teeth consists of imperforate spikes.
Ophiomyxa pentagona		A	A	A	A		Martynov 2010
Ophiomyxa vivipara	Ai*	A	A	A	A		Murakami 1963; Bartsch 1982; Berecoechea 2014; Brogger et al. 2015	*Proximal edge of teeth consists of imperforate spikes.
Ophiostiba hidekii						A	Matsumoto 1917
Ophiurochaeta littoralis		A				A	Devaney 1974
Ophiurochaeta mixta						A	Matsumoto 1917
Ophiopezidae
Ophiopeza fallax						A	Lyman 1882
Ophipeza spinosa		A	A	A	A		Murakami 1963; Martynov 2010
Ophiodermatidae
Bathypectinura heros						A	Matsumoto 1917
Ophiarachnella gorgonia		A	A	A	A	A	Murakami 1963
Ophiarachnella infernalis		A	A	A	A		Murakami 1963
Ophiarachnella septemspinosa	A	A	A	A	A	A	Murakami 1963; Wilkie pers. obs.
Ophioderma appressa	A					A	Medeiros-Bergen 1996; Wilkie pers. obs.
Ophioderma longicauda	A	A	A	A	A	A	Candia Carnevali et al. 1994; Stöhr et al. 2012; Wilkie pers. obs.
Ophiopaepale goesiana						A	Lyman 1882
Ophiopsammus aequalis		A	A	A	A		Murakami 1963
Ophiopsammus anchista						A	Matsumoto 1917
Ophiocomidae
Ophiarthrum elegans	Bi	B	Br	B	B	B	Murakami 1963; Wilkie pers. obs.
Ophiarthrum pictum		B	Br	B	B		Murakami 1963
Ophiocoma anaglyptica		B					Devaney 1970
Ophiocoma alexandri		B					Devaney 1970
Ophiocoma brevipes		B	Br	B	B		Murakami 1963; Stöhr et al. 2013
Ophiocoma dentata		B					Devaney 1970
Ophiocoma doederleini	Bi	B	Br	B	B	B	Stöhr et al. 2013; Wilkie pers. obs.
Ophiocoma echinata	Bi						Medeiros-Bergen 1996
Ophiocoma erinaceus	Bi	B	Br	B	B	B	Murakami 1963; Stöhr 2011; Stöhr et al. 2012; Wilkie pers. obs.
Ophiocoma longispina	Bi	B	Br	B	B		Devaney 1970
Ophiocoma pica		B	Br	B	B		Murakami 1963; Devaney 1970
Ophiocoma pumila	Bi	B	Br	B	B	B	Medeiros-Bergen 1996; Devaney 1970; Wilkie pers. obs.
Ophiocoma pusilla	Bi	B	Bb	B	B		Murakami 1963; Devaney 1970	AbMAA interruption may be simple radiating form.
Ophiocoma schoenleinii		B					Stöhr 2011
Ophiocoma scolopendrina		B	Br	B	B	*	Matsumoto 1917; Murakami 1963	*PEP is inclined.
Ophiocoma valenciae		B	Br	B	B		Devaney 1970; Wilkie 1980
Ophiocomella ophiactoides	Bi	B	Bb	B	B	A	Wilkie et al. 1984; Wilkie pers. obs.
Ophiocomella sp.			Bb	B	B		Devaney 1970
Ophiomastix annulosa		B	Br	B	B		Murakami 1963
Ophiomastix asperula		B					Murakami 1963
Ophiomastix caryophyllata	Bi	B				B	Murakami 1963; Wilkie pers. obs.
Ophiomastix flaccida	Bi	B	Br	B	B		Devaney 1978
Ophiomastix janualis		B	Br	B	B		Murakami 1963
Ophiomastix marshallensis	Bi	B					Devaney 1978
Ophiomastix mixta		B	Br	B	B		Murakami 1963
Ophiomastix palaoensis		B	Br	B	B		Murakami 1963	AdMAA with no aboral expansion.
Ophiomastix stenozonula		B					Devaney 1978
Ophiomastix variabilis		B	Br	B	B		Murakami 1963
Ophiomastix venosa	Bi	B	Br	B	B	B	Devaney 1978; Wilkie pers. obs.
Ophioscolecidae
Ophiambix meteoris		A	A	A	A		Murakami 1963; Bartsch 1983a
Ophiocymbium cavernosum		A		A	A		Martynov 2010
Ophiocymbium ninae		A	A	A	A		Martynov 2010
Ophiocymbium tanyae		A					Martynov 2010
Ophiohyalus gotoi						A	Matsumoto 1917
Ophiologimus hexactis		A	A	A	A		Murakami 1963
Ophiologimus cf. secundus		A	A	A	A		Martynov 2010
Ophiolycus purpureus		A		A	A		Martynov 2010	PEP is horizontal.
Ophiophrura liodisca		A	A	A	A		Murakami 1963
Ophioplexa condita		A	A	A	A		Martynov 2010
Ophiorupta discrepans	A	A					Martynov 2010
Ophioscolex glacialis		A					Martynov 2010; Thuy & Stöhr 2016
Ophiosyzygus disacanthus	A	A	A	A	A	A	Martynov 2010; Wilkie pers. obs.	Teeth are narrowly spiniform with an imperforate tip.
Ophiuroconis miliaria						A	Lyman 1882
Ophiohelidae
Ophiomyces grandis		A	A	A	A		Bartsch 1987
Ophiopyrgidae
Amphiophiura sculpta		A	A	A	A		Murakami 1963
Aspidophiura uniumbonata		A	A	A	A		Murakami 1963
Ophioperla koehleri	A					A	Wilkie pers. obs.
Ophiopleura borealis		A					Martynov 2010
Ophioplinthus carinata						A	Lyman 1882
Ophioplinthus confragosa		A					Martynov 2010
Ophioplinthus inornata		A	A	A	A		Murakami 1963; Bartsch 1982
Ophiosparte gigas		A	A	A	A		Dearborn et al. 1996; Martynov 2010
Stegophiura sladeni						A	Matsumoto 1917
Stegophiura rhabdoplax		A	A	A	A		Murakami 1963
Stegophiura sterea		A	A	A	A		Murakami 1963
Ophiuridae
Ophiocten amitinum	A	A	A	A	A		Bartsch 1982; Berecoechea 2014; Brogger et al. 2015
Ophiocten gracilis	A	A	A	A	A	A	Wilkie pers. obs.
Ophiocten sericeum		A				A	Lyman 1882; Thuy & Stöhr 2016
Ophionotus hexactis	A	A	A	A	A	A	Wilkie pers. obs.
Ophionotus victoriae	A	A		A	A	A	Martynov 2010; Wilkie pers. obs.
Ophiura albida	A	A	A	A	A	A	Wilkie pers. obs.
Ophiura calyptolepis		A	A	A	A		Murakami 1963
Ophiura flagellata		A	A	A	A		Murakami 1963
Ophiura kinbergi							Murakami 1963
Ophiura lymani	A	A	A	A	A		Bartsch 1982; Berecoechea 2014
Ophiura micrantha		A	A	A	A		Murakami 1963
Ophiura monostoecha		A					Murakami 1963
Ophiura ooplax		A	A	A	A		Murakami 1963
Ophiura ophiura	A	A	A	A	A	A	Wilkie pers. obs.
Ophiura sarsii	A	A	A	A	A		Murakami 1963; Medeiros-Bergen 1996; Martynov 2010; Stöhr et al. 2012
Astrophiuridae
Ophiomusaidae
Ophiomusa lymani	A	A	A	A	A	A	Murakami 1963; Bartsch 1983b; Thuy & Stöhr 2016; Wilkie pers. obs.
Ophiosphalmidae
Ophiolipus agassizii						A	Lyman 1882
Ophiomusium simplex		A	A	A	A		Murakami 1963
Ophiomusium trychnum		A	A	A	A	A	Matsumoto 1917; Murakami 1963
Ophiosphalma armigerum		A	A	A	A		Murakami 1963; Bartsch 1983b
Ophiosphalma cancellatum		A	A	A	A	A	Matsumoto 1917; Murakami 1963
Gorgonocephalidae
Asteroporpa hadracantha		A	A	A	A		Murakami 1963
Astroboa arctos		A					Murakami 1963	Oral plate not described or illustrated.
Astrocladus coniferus		A	A	A	A		Murakami 1963
Astroclon propugnatoris		A	A	A	A		Murakami 1963
Astrocrius sobrinus						A	Matsumoto 1917
Astrodendrum sagaminum		A	A	B	A		Murakami 1963	AdMAA is distinctly spoon-shaped.
Astroglymma sculptum		A	A	A	A		Murakami 1963
Astrogomphus vallatus						A	Lyman 1882
Astrohelix bellator		A	A	A	A		Murakami 1963
Astrophyton muricatum	A					A	Wilkie pers. obs.
Astrotoma agassizii	A	A	A	A	A	A	Murakami 1963; Bartsch 1982; Wilkie pers. obs.
Gorgonocephalus arcticus		A					Martynov 2010
Gorgonocephalus chilensis	A	A	A	A*	A		Bartsch 1982; Berecoechea 2014	AdMAA approaches spoon shape.
Euryalidae
Asteroschema yaeyamensis		A	A	A	A		Murakami 1963
Astroceras calix		A	A	B	A		Murakami 1963	AdMAA is distinctly spoon-shaped.
Astroceras annulatum			A	A	A		Murakami 1963	DEP not illustrated.
Ophiocreas japonicus						A	Matsumoto 1917
Trichaster flagellifer		A	A	A	A		Murakami 1963
Asteronychidae
Asteronyx loveni		A	A	A	A	A	Matsumoto 1917; Murakami 1963
